# Supplementary material for: MR Imaging of Adverse Effects and Ocular Growth Decline after Selective Intra-Arterial Chemotherapy for Retinoblastoma
Source: Cancers (Basel). 2024 May 16;16(10):1899. doi: 10.3390/cancers16101899 (PMC11120425; doi:10.3390/cancers16101899)
Supplement: Supplementary file 1 [file cancers-16-01899-s001.zip]

Archive with 1 entries (1 files):
- cancers-2981297-supplementary.pdf
